# Supplementary material for: Characterizing the Genomic Profile in High-Grade Gliomas: From Tumor Core to Peritumoral Brain Zone, Passing through Glioma-Derived Tumorspheres
Source: Biology (Basel). 2021 Nov 9;10(11):1157. doi: 10.3390/biology10111157 (PMC8615186; doi:10.3390/biology10111157)
Supplement: Supplementary file 1 [file biology-10-01157-s001.zip]

Archive with 1 entries (1 files):
- biology-1428670-supplementary.pdf
